# Supplementary material for: Russian bank data: Reasons of bank closure
Source: Data Brief. 2020 Feb 28;29:105343. doi: 10.1016/j.dib.2020.105343 (PMC7062925; doi:10.1016/j.dib.2020.105343)
Supplement: Multimedia component 1 [file mmc1.xml]

<?xml version="1.0" encoding="utf-8" standalone="no"?>
<data>
  <datasets>
    <author>a.karas@ucr.nl</author>
    <type>1</type>
    <dataset>
      <name>Russian Bank Data: Reasons of Bank Closure</name>
      <caption />
      <description>For every closed Russian bank I collect its closure reasons. I divide these reasons into categories and report them in the form of tags. The data come from online sources. The dataset is further described in a Data in Brief article with the same title.</description>
      <filetype>
        <name />
      </filetype>
      <filesize />
      <source>0</source>
      <sourcename>Original Data</sourcename>
      <access>
        <type>1</type>
        <name>Data available in data repository</name>
        <reponame>Mendeley Data</reponame>
        <PersistentId>http://dx.doi.org/10.17632/g7msxkcg55.1</PersistentId>
        <deeplinkurl>https://data.mendeley.com/datasets/g7msxkcg55/1</deeplinkurl>
      </access>
    </dataset>
    <dataset>
      <name>Russian Bank Data: Reasons of Bank Closure</name>
      <caption />
      <description>For every closed Russian bank I collect its closure reasons. I divide these reasons into categories and report them in the form of tags. The data come from online sources. The dataset is further described in a Data in Brief article with the same title.</description>
      <filetype>
        <name />
      </filetype>
      <filesize />
      <source>0</source>
      <sourcename>Original Data</sourcename>
      <access>
        <type>1</type>
        <name>Data available in data repository</name>
        <reponame>Mendeley Data</reponame>
        <PersistentId>10.17632/g7msxkcg55.2</PersistentId>
        <deeplinkurl>https://data.mendeley.com/datasets/g7msxkcg55/2</deeplinkurl>
      </access>
    </dataset>
  </datasets>
</data>
